# Supplementary material for: Boldine Alters Serum Lipidomic Signatures after Acute Spinal Cord Transection in Male Mice
Source: Int J Environ Res Public Health. 2023 Aug 17;20(16):6591. doi: 10.3390/ijerph20166591 (PMC10454893; doi:10.3390/ijerph20166591)
Supplement: Supplementary file 1 [file ijerph-20-06591-s001.zip]

Archive with 3 entries (3 files):
- d7_serum_lipid_fig_s1.png
- table_s1.zip
- table_s2.zip
